# Supplementary material for: Barn swallows and purple martins convert precursors to long-chain polyunsaturated fatty acids: implications for conservation of riparian- vs inland-nesting habitats
Source: Conserv Physiol. 2025 Oct 14;13(1):coaf068. doi: 10.1093/conphys/coaf068 (PMC12629658; doi:10.1093/conphys/coaf068)
Supplement: Web_Material_coaf068 [file web_material_coaf068.zip]

Archive with 1 entries (1 files):
- Genier et al 2025_supplementary material.pdf
